# Supplementary material for: The Prophylactic and Multimodal Activity of Two Isatin Thiosemicarbazones against Alzheimer’s Disease In Vitro
Source: Brain Sci. 2022 Jun 19;12(6):806. doi: 10.3390/brainsci12060806 (PMC9221192; doi:10.3390/brainsci12060806)
Supplement: Supplementary file 1 [file brainsci-12-00806-s001.zip]

Archive with 1 entries (1 files):
- brainsci-1742534 - SI.pdf
